# Supplementary material for: The Specificity of Transgene Suppression in Plants by Exogenous dsRNA
Source: Plants (Basel). 2022 Mar 8;11(6):715. doi: 10.3390/plants11060715 (PMC8954795; doi:10.3390/plants11060715)
Supplement: Supplementary file 1 [file plants-11-00715-s001.zip]

Archive with 2 entries (2 files):
- Suppl. Video S1.mp4
- Supplementary-10.pdf
